# Supplementary material for: Application of a 72 h National Early Warning Score and Incorporation with Sequential Organ Failure Assessment for Predicting Sepsis Outcomes and Risk Stratification in an Intensive Care Unit: A Derivation and Validation Cohort Study
Source: J Pers Med. 2021 Sep 13;11(9):910. doi: 10.3390/jpm11090910 (PMC8465191; doi:10.3390/jpm11090910)
Supplement: Supplementary file 1 [file jpm-11-00910-s001.zip]

Archive with 1 entries (1 files):
- jpm-1324477-supplementary.pdf
